# Supplementary material for: Stem Cell-Secreted Allogeneic Elastin-Rich Matrix with Subsequent Decellularization for the Treatment of Critical Valve Diseases in the Young
Source: Bioengineering (Basel). 2022 Oct 20;9(10):587. doi: 10.3390/bioengineering9100587 (PMC9598163; doi:10.3390/bioengineering9100587)
Supplement: Supplementary file 1 [file bioengineering-09-00587-s001.zip]

Archive with 1 entries (1 files):
- bioengineering-1927043-supplementary.pdf
